# Supplementary material for: 3-Chloro-2,4,5-trifluoro­benzoic acid
Source: Acta Crystallogr Sect E Struct Rep Online. 2012 Dec 8;69(Pt 1):o30. doi: 10.1107/S1600536812049446 (PMC3588316; doi:10.1107/S1600536812049446)
Supplement: Supplementary file 2 [file e-69-00o30-Isup2.hkl]

# 
# h,k,l, Fc-squared, Fo-squared, sigma(Fo-squared) and status flag 
# 
data_I
_shelx_title ' X in P2(1)/n' 
_shelx_refln_list_code          4 
_shelx_F_calc_maximum      231.69 
_exptl_crystal_F_000       416.00 
_reflns_d_resolution_high  0.8277 
 
loop_ 
 _symmetry_equiv_pos_as_xyz 
 'x, y, z' 
 '-x+1/2, y+1/2, -z+1/2' 
 '-x, -y, -z' 
 'x-1/2, -y-1/2, z-1/2' 
 
_cell_length_a     4.4760 
_cell_length_b    13.6540 
_cell_length_c    12.4000 
_cell_angle_alpha  90.000 
_cell_angle_beta   97.160 
_cell_angle_gamma  90.000 
 
_shelx_F_squared_multiplier     1.000 
 
loop_ 
 _refln_index_h 
 _refln_index_k 
 _refln_index_l 
 _refln_F_squared_calc 
 _refln_F_squared_meas 
 _refln_F_squared_sigma 
 _refln_observed_status 
   2   0   0     1105.64     1052.35     12.25 o 
   4   0   0       15.31       20.76      5.93 o 
   1   1   0      786.83      757.78      8.39 o 
   2   1   0      101.67       91.12      5.03 o 
   3   1   0      118.16      100.51      6.39 o 
   4   1   0        4.36        8.07      4.03 o 
   5   1   0        1.30        3.63      4.11 o 
   0   2   0      307.84      341.76      3.94 o 
   1   2   0      544.03      511.16      7.14 o 
   2   2   0     2173.15     2143.75     20.14 o 
   3   2   0      230.03      235.52      9.00 o 
   4   2   0        7.36        9.91      4.47 o 
   5   2   0       10.09        7.27      4.40 o 
   1   3   0      178.58      184.67      4.19 o 
   2   3   0       10.51        9.05      4.28 o 
   3   3   0       13.63       15.11      7.32 o 
   4   3   0        1.84        6.84      5.32 o 
   5   3   0        9.92        5.06      5.56 o 
   0   4   0     1116.46     1179.18     10.66 o 
   1   4   0     1077.13      999.20     10.49 o 
   2   4   0     1232.65     1264.28     15.52 o 
   3   4   0       20.98       17.94      5.82 o 
   4   4   0       19.36       17.88      6.99 o 
   5   4   0       16.83        4.24      6.66 o 
   1   5   0     1440.73     1405.52     13.21 o 
   2   5   0      157.89      157.08      6.22 o 
   3   5   0       28.13       42.39      5.74 o 
   4   5   0        6.08        8.91      7.12 o 
   5   5   0        1.58        4.14      6.21 o 
   0   6   0     1056.53     1103.09     13.15 o 
   1   6   0      260.66      285.74      7.27 o 
   2   6   0       11.82       15.82      3.39 o 
   3   6   0        0.00        4.84      5.64 o 
   4   6   0       10.54        6.27      7.93 o 
   1   7   0      805.33      820.88     12.42 o 
   2   7   0       53.94       56.04      4.86 o 
   3   7   0       47.70       49.22      6.43 o 
   4   7   0       60.48       48.17      8.03 o 
   0   8   0      624.12      650.81     12.84 o 
   1   8   0       13.44       18.83      3.92 o 
   2   8   0       30.10       28.08      4.49 o 
   3   8   0        1.34        0.36      4.74 o 
   4   8   0       29.22       36.39      7.07 o 
   1   9   0      387.49      353.75     10.68 o 
   2   9   0       15.56       12.42      4.89 o 
   3   9   0        5.31       11.78      4.64 o 
   4   9   0       20.12       21.91      5.97 o 
   0  10   0      193.91      186.68      9.58 o 
   1  10   0        7.45        7.94      5.96 o 
   2  10   0       64.73       58.93      6.42 o 
   3  10   0        0.23        5.28      5.28 o 
   4  10   0        6.72        9.79      6.01 o 
   1  11   0      193.68      196.04      9.51 o 
   2  11   0       15.94        5.28      5.67 o 
   3  11   0       12.96       12.84      5.89 o 
   0  12   0        1.48        4.65      6.58 o 
   1  12   0       41.36       36.06      7.06 o 
   2  12   0        1.89        8.23      5.23 o 
   3  12   0        0.50        5.79      5.79 o 
   1  13   0       22.00       18.05      5.76 o 
   2  13   0        2.50        0.73      5.52 o 
   3  13   0        0.35        3.99      5.98 o 
   0  14   0       10.86        4.36      6.52 o 
   1  14   0        2.77        8.56      5.59 o 
   2  14   0       21.21       29.27      6.79 o 
   1  15   0        9.30       14.94      6.41 o 
   2  15   0        0.70        4.78      6.49 o 
   0  16   0       86.64      101.51      9.03 o 
   1  16   0        8.46        8.38      6.70 o 
  -5   0   1        0.71        5.21      3.48 o 
  -3   0   1        2.10        7.97      3.03 o 
  -1   0   1      971.98      870.47      7.62 o 
   1   0   1       35.03       29.13      2.42 o 
   3   0   1      923.82      886.13     14.32 o 
   5   0   1        3.74        8.71      5.58 o 
  -5   1   1        2.28        5.46      3.49 o 
  -4   1   1        3.07        4.05      3.77 o 
  -3   1   1       98.35       80.32      5.20 o 
  -2   1   1       68.10       60.43      3.94 o 
  -1   1   1     5442.71     5178.37     73.09 o 
   0   1   1        9.18       11.73      0.83 o 
   1   1   1      947.75      868.41      9.23 o 
   2   1   1       86.95       87.04      5.20 o 
   3   1   1        3.20        3.84      3.49 o 
   4   1   1        0.12        0.56      3.69 o 
   5   1   1        3.89        3.03      3.95 o 
  -5   2   1        0.95        3.13      4.09 o 
  -4   2   1       14.54       14.00      4.47 o 
  -3   2   1       47.80       45.60      4.42 o 
  -2   2   1      247.50      251.28      5.94 o 
  -1   2   1     1101.25     1308.76      9.56 o 
   0   2   1     1248.05     1375.91    135.13 o 
   1   2   1     2527.11     2255.87     15.74 o 
   2   2   1        4.91        5.18      5.18 o 
   3   2   1       62.53       52.26      5.59 o 
   4   2   1        3.08        7.26      4.24 o 
   5   2   1        3.28        4.05      4.05 o 
  -5   3   1       20.00       13.82      5.47 o 
  -4   3   1        0.81        3.13      4.39 o 
  -3   3   1       22.18       22.00      3.78 o 
  -2   3   1      415.54      367.23      7.30 o 
  -1   3   1      485.01      566.79      7.11 o 
   0   3   1      260.34      245.57     16.99 o 
   1   3   1      141.93      143.73      4.47 o 
   2   3   1       28.96       22.52      3.91 o 
   3   3   1      125.62      120.74      7.55 o 
   4   3   1       38.10       44.15      6.90 o 
   5   3   1        4.00        0.24      4.20 o 
  -5   4   1        0.04        9.01      4.64 o 
  -4   4   1        0.49        1.92      4.49 o 
  -3   4   1       22.83       17.24      4.14 o 
  -2   4   1       18.69       23.75      3.84 o 
  -1   4   1      427.84      446.58      6.94 o 
   0   4   1      465.54      500.50     31.07 o 
   1   4   1     3060.84     3038.99     19.07 o 
   2   4   1       57.56       61.45      5.20 o 
   3   4   1      228.38      260.83     10.86 o 
   4   4   1        6.41        8.96      6.23 o 
   5   4   1        2.62        4.02      5.09 o 
  -5   5   1       18.79       13.35      5.57 o 
  -4   5   1        0.17        6.47      4.86 o 
  -3   5   1       17.40       16.37      3.80 o 
  -2   5   1        3.23        6.69      3.52 o 
  -1   5   1       14.04       21.26      3.19 o 
   0   5   1     3705.25     3527.43    134.80 o 
   1   5   1     1855.06     1803.52     15.93 o 
   2   5   1       67.97       71.28      5.28 o 
   3   5   1       14.10        7.90      6.50 o 
   4   5   1       51.84       54.89      8.73 o 
   5   5   1        3.47        8.44      5.74 o 
  -5   6   1        0.20        0.84      5.29 o 
  -4   6   1       55.94       59.15      7.10 o 
  -3   6   1        0.00        1.04      4.16 o 
  -2   6   1      257.94      226.42      7.81 o 
  -1   6   1     3239.46     3055.90     20.61 o 
   0   6   1       84.53       96.50      4.13 o 
   1   6   1      707.85      717.80     11.04 o 
   2   6   1       25.11       19.89      4.14 o 
   3   6   1      242.84      259.09     12.28 o 
   4   6   1       12.51       22.37      7.45 o 
  -4   7   1       13.36        8.99      6.42 o 
  -3   7   1       40.83       36.29      5.19 o 
  -2   7   1      499.85      437.39     10.40 o 
  -1   7   1      505.50      510.72      9.57 o 
   0   7   1      182.94      173.52     21.52 o 
   1   7   1        0.22        1.59      3.57 o 
   2   7   1       26.19       16.79      4.40 o 
   3   7   1        8.03        7.39      6.57 o 
   4   7   1       20.11        7.08      7.49 o 
  -4   8   1       10.02       12.36      5.70 o 
  -3   8   1       32.48       33.45      4.83 o 
  -2   8   1        3.19        5.77      4.33 o 
  -1   8   1       36.13       33.59      4.11 o 
   0   8   1        0.06        0.21      3.49 o 
   1   8   1      383.27      319.82      9.64 o 
   2   8   1       56.85       48.37      5.50 o 
   3   8   1        1.61        1.56      6.24 o 
   4   8   1        0.07        5.89      5.89 o 
  -4   9   1        6.04        4.66      5.60 o 
  -3   9   1       14.14       10.60      5.13 o 
  -2   9   1      304.47      277.37     10.12 o 
  -1   9   1       14.22       19.96      4.52 o 
   0   9   1       47.70       44.23      6.02 o 
   1   9   1        9.57        9.77      4.47 o 
   2   9   1       30.59       25.04      5.08 o 
   3   9   1        6.79        7.50      5.63 o 
   4   9   1        0.37        3.44      6.19 o 
  -4  10   1        4.81        5.43      1.20 o 
  -3  10   1        0.20        2.02      4.72 o 
  -2  10   1       46.08       39.54      6.11 o 
  -1  10   1      398.87      360.70     11.33 o 
   0  10   1        2.34        3.13      3.98 o 
   1  10   1      419.11      404.93     12.74 o 
   2  10   1        7.77        0.38      5.47 o 
   3  10   1       16.27       29.19      6.20 o 
   4  10   1        0.27        0.33      5.52 o 
  -4  11   1        6.11        6.36      1.97 o 
  -3  11   1       14.93       14.19      5.28 o 
  -2  11   1       81.75       83.82      7.46 o 
  -1  11   1      200.40      193.95      9.40 o 
   0  11   1      493.88      480.67     11.72 o 
   1  11   1       42.18       33.05      7.03 o 
   2  11   1       15.19       16.02      5.86 o 
   3  11   1       21.85       17.50      5.72 o 
  -3  12   1        1.40        1.28      5.44 o 
  -2  12   1        2.55        1.73      5.21 o 
  -1  12   1       37.67       37.05      6.30 o 
   0  12   1       41.73       30.54      5.84 o 
   1  12   1        4.54        5.35      5.35 o 
   2  12   1        2.19        4.66      5.05 o 
   3  12   1        0.79        3.14      5.60 o 
  -3  13   1        4.23       13.78      4.90 o 
  -2  13   1       20.42       21.19      5.72 o 
  -1  13   1        0.28        0.10      5.06 o 
   0  13   1       81.81       87.68      5.75 o 
   1  13   1       19.03       12.20      6.92 o 
   2  13   1       35.40       30.64      6.51 o 
   3  13   1        1.23        0.68      6.13 o 
  -2  14   1        1.89        1.28      5.77 o 
  -1  14   1        0.24        0.34      5.57 o 
   0  14   1       12.41        1.97      6.90 o 
   1  14   1       20.34       26.59      6.35 o 
   2  14   1        3.95       11.57      6.72 o 
  -2  15   1       26.64       27.29      6.04 o 
  -1  15   1        0.05        2.64      5.27 o 
   0  15   1       12.68       17.28      4.77 o 
   1  15   1        0.32        0.76      6.87 o 
   2  15   1        6.95        8.62      7.90 o 
  -1  16   1        6.49        4.30      5.84 o 
   0  16   1        7.34       16.92      5.24 o 
   1  16   1        0.89        2.17      5.78 o 
  -4   0   2      153.73      179.49      9.15 o 
  -2   0   2      137.18      152.06      5.67 o 
   0   0   2      108.54      114.01      3.58 o 
   2   0   2      349.29      355.29      7.46 o 
   4   0   2       18.95       25.09      4.74 o 
  -5   1   2        0.66        8.83      5.23 o 
  -4   1   2       15.14       20.12      5.92 o 
  -3   1   2       21.35       18.83      4.52 o 
  -2   1   2       14.45       14.49      2.63 o 
  -1   1   2     1426.39     1212.58      9.51 o 
   0   1   2     2028.01     2316.06    354.72 o 
   1   1   2     1239.15     1077.41     10.86 o 
   2   1   2      552.43      574.38      9.92 o 
   3   1   2        5.25        4.41      3.74 o 
   4   1   2        6.99        5.84      3.62 o 
   5   1   2        1.24        0.45      3.84 o 
  -5   2   2        0.10        4.57      6.34 o 
  -4   2   2       29.21       19.38      5.94 o 
  -3   2   2        0.91        7.49      4.12 o 
  -2   2   2      765.06      721.08      9.68 o 
  -1   2   2      504.34      536.84      6.56 o 
   0   2   2      279.17      358.14     50.41 o 
   1   2   2      375.56      333.86      6.52 o 
   2   2   2      304.91      264.72      8.53 o 
   3   2   2       59.83       51.97      5.27 o 
   4   2   2        0.02        0.57      4.61 o 
   5   2   2        4.81        5.36      3.71 o 
  -5   3   2        1.79        9.02      6.86 o 
  -4   3   2        0.02        2.75      5.89 o 
  -3   3   2       61.15       71.87      5.65 o 
  -2   3   2      112.37      111.59      4.82 o 
  -1   3   2      492.56      531.78      7.07 o 
   0   3   2      932.18     1121.71    125.85 o 
   1   3   2      765.75      742.96      9.20 o 
   2   3   2       12.72        5.14      4.21 o 
   3   3   2        3.70       12.39      4.55 o 
   4   3   2       81.50       83.79      7.36 o 
   5   3   2        5.15        7.65      3.50 o 
  -5   4   2        7.98        1.08      7.59 o 
  -4   4   2       54.65       63.95      7.41 o 
  -3   4   2       18.56       14.45      5.32 o 
  -2   4   2      104.76      119.40      5.33 o 
  -1   4   2      275.22      291.86      5.78 o 
   0   4   2      552.99      484.23     29.62 o 
   1   4   2      266.41      278.82      7.08 o 
   2   4   2       16.14       21.72      4.25 o 
   3   4   2        2.05        9.70      4.86 o 
   4   4   2       46.11       49.60      7.08 o 
   5   4   2        0.17        5.83      4.14 o 
  -5   5   2        8.14        1.07      7.87 o 
  -4   5   2        6.28       13.96      6.21 o 
  -3   5   2       71.12       74.55      6.53 o 
  -2   5   2      218.06      203.32      7.31 o 
  -1   5   2     1671.04     1608.07     13.97 o 
   0   5   2      563.91      517.90     44.04 o 
   1   5   2        4.42        2.11      2.96 o 
   2   5   2       55.26       46.73      5.05 o 
   3   5   2        7.26        2.70      5.85 o 
   4   5   2       67.89       66.13      8.36 o 
  -5   6   2       10.69       14.79      7.39 o 
  -4   6   2       28.17       14.64      8.47 o 
  -3   6   2        0.56        0.38      4.28 o 
  -2   6   2      332.75      348.35      9.37 o 
  -1   6   2      260.74      271.10      7.20 o 
   0   6   2     1050.03     1022.41     69.16 o 
   1   6   2      573.81      594.35     10.62 o 
   2   6   2      121.74      107.42      6.55 o 
   3   6   2      195.81      223.29     11.01 o 
   4   6   2        1.95        8.95      5.83 o 
  -4   7   2        5.58        3.44      6.88 o 
  -3   7   2        0.05        3.90      4.69 o 
  -2   7   2        4.50        4.98      4.22 o 
  -1   7   2      182.20      169.41      6.67 o 
   0   7   2     1086.95     1226.40     85.41 o 
   1   7   2      403.38      343.38      9.28 o 
   2   7   2       75.72       72.30      5.84 o 
   3   7   2        0.06        4.20      6.73 o 
   4   7   2       10.57        6.85      6.09 o 
  -4   8   2        0.00        9.81      6.04 o 
  -3   8   2       19.48       22.74      6.66 o 
  -2   8   2       29.13       34.23      4.67 o 
  -1   8   2       12.42       12.17      3.42 o 
   0   8   2        0.07        2.41      2.41 o 
   1   8   2       11.96       12.52      4.45 o 
   2   8   2       20.71       25.94      4.46 o 
   3   8   2       28.32       31.15      6.79 o 
   4   8   2        0.99        6.16      6.16 o 
  -4   9   2        1.15        3.34      6.31 o 
  -3   9   2        8.87       14.08      5.87 o 
  -2   9   2        2.06        3.54      5.10 o 
  -1   9   2       56.36       55.06      5.43 o 
   0   9   2        2.38        3.36      3.09 o 
   1   9   2      465.49      456.99     11.83 o 
   2   9   2      139.54      119.85      7.96 o 
   3   9   2       11.83       12.21      6.10 o 
   4   9   2        0.50        6.14      6.14 o 
  -4  10   2        0.10        1.08      6.15 o 
  -3  10   2        7.79        1.16      6.58 o 
  -2  10   2       89.49       88.20      8.27 o 
  -1  10   2        0.63        1.96      4.71 o 
   0  10   2       61.39       61.05      4.89 o 
   1  10   2      110.65      109.33      7.84 o 
   2  10   2        4.17        9.09      5.12 o 
   3  10   2       16.48       23.15      6.61 o 
   4  10   2        0.72        0.97      5.76 o 
  -4  11   2        8.78        4.89      6.99 o 
  -3  11   2        0.01        2.28      5.31 o 
  -2  11   2      125.17      130.27      9.01 o 
  -1  11   2      279.96      269.86     10.63 o 
   0  11   2      667.50      737.28     51.52 o 
   1  11   2      149.94      172.66      9.15 o 
   2  11   2       53.69       58.07      7.06 o 
   3  11   2       42.98       54.18      6.78 o 
  -3  12   2        7.30        8.49      6.27 o 
  -2  12   2       26.92       14.23      6.54 o 
  -1  12   2       42.64       44.60      7.04 o 
   0  12   2       43.01       43.52      5.40 o 
   1  12   2       37.39       40.85      6.67 o 
   2  12   2        4.80        7.01      5.45 o 
   3  12   2        0.48        6.24      5.20 o 
  -3  13   2       22.58       31.49      6.73 o 
  -2  13   2        6.89        3.36      6.36 o 
  -1  13   2      149.10      132.84      9.60 o 
   0  13   2        0.04        5.85      6.72 o 
   1  13   2       85.11       79.51      8.69 o 
   2  13   2        2.72        9.23      6.16 o 
   3  13   2        3.76       10.09      5.73 o 
  -2  14   2        5.61       12.17      6.09 o 
  -1  14   2        2.73        2.23      5.95 o 
   0  14   2        9.05       14.63      4.61 o 
   1  14   2        1.81        5.28      6.10 o 
   2  14   2       10.82        8.28      7.53 o 
  -2  15   2        1.54        2.36      6.08 o 
  -1  15   2       23.31       29.75      7.44 o 
   0  15   2        0.00        0.70      4.43 o 
   1  15   2       64.48       89.71      9.83 o 
   2  15   2        3.74        2.91      6.91 o 
  -1  16   2        2.03       13.93      6.97 o 
   0  16   2        0.04        5.23      4.76 o 
  -5   0   3        0.61        1.76      6.61 o 
  -3   0   3      275.51      301.08     10.21 o 
  -1   0   3    53680.37    52848.11    287.53 o 
   1   0   3      624.17      605.21      8.18 o 
   3   0   3      184.02      158.54      7.58 o 
   5   0   3        1.52        3.27      5.06 o 
  -5   1   3        0.22        0.87      7.01 o 
  -4   1   3       24.47       27.02      7.07 o 
  -3   1   3        6.04        6.42      4.29 o 
  -2   1   3       55.05       56.68      4.31 o 
  -1   1   3     6388.79     6202.14    101.02 o 
   0   1   3      969.93     1011.79    124.84 o 
   1   1   3       43.00       39.74      3.16 o 
   2   1   3      124.63      116.30      5.94 o 
   3   1   3       25.26       30.72      4.30 o 
   4   1   3        1.12        1.91      3.81 o 
   5   1   3        0.01        2.43      3.98 o 
  -5   2   3        0.54        7.74      7.74 o 
  -4   2   3        7.10       10.39      6.00 o 
  -3   2   3      185.13      173.04      7.49 o 
  -2   2   3        7.10        4.34      2.53 o 
  -1   2   3       73.85       83.18      3.55 o 
   0   2   3      824.49      792.11    131.90 o 
   1   2   3     3492.68     3252.70     20.59 o 
   2   2   3      925.40      935.71     13.28 o 
   3   2   3        0.62        3.93      3.93 o 
   4   2   3       61.62       64.98      5.78 o 
   5   2   3        0.20        0.60      3.39 o 
  -5   3   3        0.05        8.05      8.05 o 
  -4   3   3       10.22       19.10      6.10 o 
  -3   3   3       12.11       11.39      5.14 o 
  -2   3   3        0.01        0.80      2.80 o 
  -1   3   3        3.24        2.07      2.07 o 
   0   3   3      840.16      759.36    112.72 o 
   1   3   3      128.03      113.25      5.44 o 
   2   3   3        4.16        7.17      4.03 o 
   3   3   3       14.91       15.55      5.06 o 
   4   3   3        6.26       11.08      5.08 o 
   5   3   3        1.12        2.68      3.50 o 
  -5   4   3        1.29        5.44      7.95 o 
  -4   4   3        2.03       12.38      5.77 o 
  -3   4   3      310.12      333.81     11.03 o 
  -2   4   3       46.01       44.26      4.24 o 
  -1   4   3      286.67      315.69      6.10 o 
   0   4   3     1444.54     1415.30    138.91 o 
   1   4   3     1191.81     1206.31     13.77 o 
   2   4   3       20.23       23.78      4.57 o 
   3   4   3      109.14      112.17      7.45 o 
   4   4   3       78.13       81.78      7.19 o 
  -5   5   3        1.88       12.40      7.86 o 
  -4   5   3        1.58        0.83      6.27 o 
  -3   5   3        1.63        1.57      4.71 o 
  -2   5   3      917.27      954.06     13.39 o 
  -1   5   3      121.32      134.28      4.77 o 
   0   5   3      211.65      274.12     23.72 o 
   1   5   3      817.52      811.65     12.05 o 
   2   5   3      313.62      341.10     10.44 o 
   3   5   3        0.56        8.97      5.97 o 
   4   5   3        0.85        0.34      5.24 o 
  -5   6   3        7.29       17.53      8.56 o 
  -4   6   3        0.54        4.21      6.74 o 
  -3   6   3       11.31        3.22      5.64 o 
  -2   6   3      219.39      211.75      7.84 o 
  -1   6   3      786.56      829.94     11.49 o 
   0   6   3        4.20       10.86     18.38 o 
   1   6   3        8.70        7.08      3.33 o 
   2   6   3        5.31        4.85      5.28 o 
   3   6   3        0.24        2.99      6.40 o 
   4   6   3        0.00        0.07      5.41 o 
  -4   7   3        2.48        2.97      0.85 o 
  -3   7   3        3.71        0.82      4.94 o 
  -2   7   3       12.94       11.93      4.62 o 
  -1   7   3       29.78       22.24      3.59 o 
   0   7   3     2098.49     2146.31    176.45 o 
   1   7   3       16.01       13.83      4.06 o 
   2   7   3      282.02      290.90     11.01 o 
   3   7   3      269.47      280.23     11.98 o 
   4   7   3        4.25        8.59      5.74 o 
  -4   8   3        0.05        0.84      6.75 o 
  -3   8   3       44.31       65.54      7.51 o 
  -2   8   3       14.95        8.30      5.13 o 
  -1   8   3      255.38      254.88      8.51 o 
   0   8   3        0.01        3.10      3.10 o 
   1   8   3        1.98        7.66      3.63 o 
   2   8   3       44.73       42.10      6.14 o 
   3   8   3       19.97       26.90      7.11 o 
   4   8   3        2.24        1.38      5.87 o 
  -4   9   3        0.10        9.60      6.68 o 
  -3   9   3        2.73        5.88      6.31 o 
  -2   9   3       23.24       15.72      6.45 o 
  -1   9   3       16.38       18.25      4.19 o 
   0   9   3      845.70      894.54     86.53 o 
   1   9   3        8.37        4.84      4.43 o 
   2   9   3       46.48       40.97      6.37 o 
   3   9   3       98.32      111.75      8.31 o 
   4   9   3        3.41        4.26      5.24 o 
  -4  10   3        0.09        7.36      7.36 o 
  -3  10   3       42.06       57.05      7.97 o 
  -2  10   3       35.29       45.26      7.33 o 
  -1  10   3      153.79      137.14      8.54 o 
   0  10   3       66.96       59.41      5.04 o 
   1  10   3       31.26       31.22      5.27 o 
   2  10   3        1.31        2.34      5.07 o 
   3  10   3        0.43        2.17      5.78 o 
  -3  11   3        5.38        0.83      7.05 o 
  -2  11   3      138.99      153.58     10.21 o 
  -1  11   3        5.08        0.39      5.90 o 
   0  11   3       40.00       47.26      5.42 o 
   1  11   3       14.31        4.08      5.31 o 
   2  11   3       61.67       73.26      7.33 o 
   3  11   3        2.81        5.22      5.91 o 
  -3  12   3        0.06        4.45      6.47 o 
  -2  12   3        0.02        6.47      6.47 o 
  -1  12   3        0.21        5.91      5.91 o 
   0  12   3       66.74       80.31     11.50 o 
   1  12   3        0.03        0.40      5.74 o 
   2  12   3        0.40        1.53      5.73 o 
   3  12   3        0.04        4.37      5.38 o 
  -3  13   3        2.10        5.85      6.24 o 
  -2  13   3        8.29       11.87      5.94 o 
  -1  13   3        0.05        6.63      6.63 o 
   0  13   3       19.28       27.00      5.42 o 
   1  13   3        2.74        7.35      5.72 o 
   2  13   3        5.26        8.65      6.39 o 
  -2  14   3        0.78        5.34      6.10 o 
  -1  14   3        4.05        4.19      6.09 o 
   0  14   3        2.58        9.33      4.11 o 
   1  14   3       12.71       11.28      7.24 o 
   2  14   3        3.52        4.41      6.25 o 
  -2  15   3        0.16        4.34      6.50 o 
  -1  15   3        0.20        6.94      6.94 o 
   0  15   3       25.30       30.31      7.17 o 
   1  15   3       13.03        9.79      8.23 o 
   0  16   3        8.25        7.61      5.36 o 
  -4   0   4       29.72       39.53      8.35 o 
  -2   0   4     2201.47     2027.93     18.81 o 
   0   0   4      518.14      564.23     14.61 o 
   2   0   4     1631.84     1579.83     16.43 o 
   4   0   4       18.93       18.58      5.35 o 
  -5   1   4        0.80        2.78      6.74 o 
  -4   1   4        8.73       15.06      5.40 o 
  -3   1   4        1.36        3.86      4.73 o 
  -2   1   4     1861.26     1725.63     16.85 o 
  -1   1   4      993.78     1227.85     11.89 o 
   0   1   4     1578.89     1687.64    167.94 o 
   1   1   4     1351.17     1355.71     13.79 o 
   2   1   4      171.09      179.53      6.83 o 
   3   1   4       25.26       29.53      4.17 o 
   4   1   4        0.12        1.07      3.73 o 
  -5   2   4        2.66        9.01      7.37 o 
  -4   2   4        0.90       11.10      4.98 o 
  -3   2   4        6.37       12.51      4.69 o 
  -2   2   4      202.79      164.69      6.16 o 
  -1   2   4      105.72      106.55      4.62 o 
   0   2   4     1623.20     1691.47    259.85 o 
   1   2   4        7.49        4.45      3.57 o 
   2   2   4        6.53        4.08      4.08 o 
   3   2   4       32.02       35.99      5.09 o 
   4   2   4       39.66       39.35      5.02 o 
  -5   3   4        0.07        5.46      7.14 o 
  -4   3   4        1.76        3.14      5.50 o 
  -3   3   4       65.92       74.20      6.03 o 
  -2   3   4        3.84        9.17      3.30 o 
  -1   3   4        6.68        9.70      2.42 o 
   0   3   4       43.40       46.91     15.64 o 
   1   3   4       66.50       62.89      4.45 o 
   2   3   4      777.05      784.92     13.34 o 
   3   3   4      215.77      216.48      9.54 o 
   4   3   4        3.26        7.60      4.50 o 
  -5   4   4        0.01        5.13      8.14 o 
  -4   4   4        3.43        6.10      6.50 o 
  -3   4   4        4.15        7.57      4.17 o 
  -2   4   4       26.26       31.13      4.29 o 
  -1   4   4       16.83       21.85      3.04 o 
   0   4   4     5280.78     5209.93    814.56 o 
   1   4   4        8.35        2.20      3.52 o 
   2   4   4      173.03      176.29      7.95 o 
   3   4   4       11.79        7.81      5.86 o 
   4   4   4        0.04        1.52      4.87 o 
  -5   5   4        2.12        0.86      8.67 o 
  -4   5   4        5.17        9.22      6.71 o 
  -3   5   4       14.10       12.79      5.04 o 
  -2   5   4      172.65      140.81      7.15 o 
  -1   5   4     1383.69     1504.98     14.72 o 
   0   5   4     1266.82     1327.84    186.47 o 
   1   5   4        3.84        1.29      3.44 o 
   2   5   4        0.02        1.77      4.41 o 
   3   5   4      106.42      111.20      8.89 o 
   4   5   4        0.76        4.20      5.17 o 
  -4   6   4        2.62       13.33      6.45 o 
  -3   6   4       35.67       40.33      6.40 o 
  -2   6   4     1025.51     1049.27     15.66 o 
  -1   6   4        0.29        0.48      3.03 o 
   0   6   4      104.64       94.81     12.35 o 
   1   6   4       15.44       16.26      3.75 o 
   2   6   4      602.72      621.31     13.88 o 
   3   6   4        3.60        2.03      6.10 o 
   4   6   4       11.98       16.69      5.34 o 
  -4   7   4        2.99        2.62      6.58 o 
  -3   7   4      137.93      168.58      8.63 o 
  -2   7   4       16.32       15.35      4.49 o 
  -1   7   4       10.75        7.19      3.42 o 
   0   7   4        0.01        0.72      3.45 o 
   1   7   4       55.00       70.23      5.68 o 
   2   7   4        3.54        9.24      5.87 o 
   3   7   4       41.11       40.66      7.17 o 
   4   7   4        2.37       11.68      5.34 o 
  -4   8   4        4.25       15.05      7.08 o 
  -3   8   4        0.12       10.11      5.48 o 
  -2   8   4       30.48       37.78      5.39 o 
  -1   8   4       10.89       12.32      3.52 o 
   0   8   4      456.80      403.40     52.86 o 
   1   8   4       26.07       24.70      4.78 o 
   2   8   4        3.31        0.40      5.67 o 
   3   8   4        0.76        4.61      5.76 o 
   4   8   4        0.85        2.92      5.52 o 
  -4   9   4        0.00        2.22      7.08 o 
  -3   9   4       48.66       56.98      8.57 o 
  -2   9   4        8.74       15.43      5.94 o 
  -1   9   4        0.02        1.81      3.62 o 
   0   9   4        0.52        1.70      4.92 o 
   1   9   4       17.29       11.06      4.74 o 
   2   9   4       11.07       14.12      5.49 o 
   3   9   4        2.39        3.30      5.51 o 
   4   9   4        0.53        5.88      5.88 o 
  -4  10   4        0.83       14.91      7.45 o 
  -3  10   4        7.89        3.88      7.33 o 
  -2  10   4      229.05      216.70     10.89 o 
  -1  10   4        6.49        3.35      6.33 o 
   0  10   4      431.24      472.82     49.19 o 
   1  10   4        3.71        0.39      5.12 o 
   2  10   4       85.85       88.97      7.64 o 
   3  10   4        0.91        4.20      5.61 o 
  -3  11   4        6.60       15.48      7.74 o 
  -2  11   4        4.61        4.48      6.12 o 
  -1  11   4      243.13      228.26     10.62 o 
   0  11   4        0.21        5.14      4.19 o 
   1  11   4       52.08       48.16      6.71 o 
   2  11   4        9.38        8.98      5.62 o 
   3  11   4        0.78        4.68      5.36 o 
  -3  12   4        2.32        0.42      7.19 o 
  -2  12   4       10.48        2.43      6.92 o 
  -1  12   4        3.93        7.28      6.13 o 
   0  12   4        5.82        2.94      6.21 o 
   1  12   4        0.05        5.13      5.13 o 
   2  12   4        0.59        8.45      5.87 o 
   3  12   4        1.14        0.32      5.77 o 
  -3  13   4        0.59        0.00      7.39 o 
  -2  13   4        0.17        6.42      6.42 o 
  -1  13   4        3.24        6.49      6.49 o 
   0  13   4        3.70        7.71      4.13 o 
   1  13   4        9.52        2.36      5.91 o 
   2  13   4        7.45        2.16      5.76 o 
  -2  14   4        4.93        7.41      7.41 o 
  -1  14   4       12.09        7.88      6.39 o 
   0  14   4       28.87       39.34      5.06 o 
   1  14   4        7.25        7.40      7.40 o 
   2  14   4        3.05        0.70      6.33 o 
  -1  15   4        0.32        6.91      6.91 o 
   0  15   4        1.76        3.32      4.97 o 
   1  15   4        3.59        4.56      7.22 o 
  -5   0   5        8.96        7.18      8.53 o 
  -3   0   5        0.11        0.00      5.21 o 
  -1   0   5       60.69       68.02      4.49 o 
   1   0   5     1594.52     1789.40     16.25 o 
   3   0   5       58.71       53.96      5.33 o 
  -5   1   5        9.90       11.15      7.16 o 
  -4   1   5        7.44       15.30      7.42 o 
  -3   1   5        0.85       10.48      5.47 o 
  -2   1   5      602.81      579.33     10.97 o 
  -1   1   5       77.09       82.96      4.48 o 
   0   1   5     1004.21     1031.40     68.70 o 
   1   1   5      596.50      706.69     11.09 o 
   2   1   5        0.58        4.74      2.92 o 
   3   1   5        0.00        2.81      3.44 o 
   4   1   5        2.33        6.30      3.67 o 
  -5   2   5        3.41        1.58      7.08 o 
  -4   2   5        0.00        2.94      6.71 o 
  -3   2   5       31.18       32.37      5.96 o 
  -2   2   5        0.02        0.78      4.33 o 
  -1   2   5       75.52       82.58      4.33 o 
   0   2   5        0.01        1.24      2.19 o 
   1   2   5       91.09       85.84      5.16 o 
   2   2   5      135.59      133.17      6.62 o 
   3   2   5        9.57        3.23      4.53 o 
   4   2   5        6.13        8.39      4.32 o 
  -5   3   5        2.05        7.25      7.25 o 
  -4   3   5       10.90        9.67      6.44 o 
  -3   3   5        0.09        2.39      3.99 o 
  -2   3   5      117.47      106.67      5.66 o 
  -1   3   5      158.39      180.14      5.58 o 
   0   3   5      213.65      225.73     91.86 o 
   1   3   5      285.51      316.04      8.31 o 
   2   3   5        2.68        4.95      4.95 o 
   3   3   5       71.04       78.66      7.28 o 
   4   3   5       16.78       10.88      4.25 o 
  -5   4   5        4.92        5.82      8.74 o 
  -4   4   5        4.11        2.83      6.45 o 
  -3   4   5        8.87        9.27      4.63 o 
  -2   4   5        5.45        6.18      3.63 o 
  -1   4   5      120.07      126.87      5.75 o 
   0   4   5      636.82      707.84    169.30 o 
   1   4   5       85.25       72.61      5.22 o 
   2   4   5        5.68        7.24      3.83 o 
   3   4   5      367.39      391.26     12.89 o 
   4   4   5        0.29        2.83      4.53 o 
  -5   5   5        0.96        8.15      9.00 o 
  -4   5   5       16.49        8.24      7.01 o 
  -3   5   5        0.76        8.45      4.24 o 
  -2   5   5      163.99      167.98      7.12 o 
  -1   5   5      398.51      421.58      8.28 o 
   0   5   5       42.57       40.82     10.33 o 
   1   5   5       79.07       84.03      5.97 o 
   2   5   5       33.88       33.07      5.15 o 
   3   5   5       37.80       40.56      6.89 o 
   4   5   5        2.50        0.30      4.80 o 
  -4   6   5       10.53        8.05      6.78 o 
  -3   6   5       18.58       18.73      5.86 o 
  -2   6   5      103.25       87.82      6.40 o 
  -1   6   5       45.80       50.46      4.58 o 
   0   6   5      222.45      224.65     34.12 o 
   1   6   5      499.02      496.04     12.04 o 
   2   6   5      164.05      170.94      9.77 o 
   3   6   5        5.98        4.26      5.41 o 
   4   6   5        0.19        3.41      4.95 o 
  -4   7   5        0.82        2.60      6.52 o 
  -3   7   5        6.79        6.00      5.60 o 
  -2   7   5       73.67       68.54      6.13 o 
  -1   7   5      338.44      322.83      9.21 o 
   0   7   5       32.31       23.87      6.42 o 
   1   7   5       24.09       14.92      5.24 o 
   2   7   5       82.56       75.09      8.26 o 
   3   7   5       40.81       39.67      6.48 o 
   4   7   5        0.32        0.31      4.65 o 
  -4   8   5        0.93        2.65      7.08 o 
  -3   8   5        1.12        5.74      5.33 o 
  -2   8   5        7.55        5.54      4.43 o 
  -1   8   5       29.27       26.08      4.35 o 
   0   8   5        4.56        2.43      3.01 o 
   1   8   5       46.98       44.02      5.90 o 
   2   8   5       24.70       29.06      5.97 o 
   3   8   5        0.53        2.96      5.54 o 
   4   8   5        0.15        5.45      5.45 o 
  -4   9   5        0.73        8.96      8.96 o 
  -3   9   5        1.50        5.87      6.72 o 
  -2   9   5       19.78       25.76      5.69 o 
  -1   9   5        2.84        3.04      0.76 o 
   0   9   5      150.28      149.44     18.12 o 
   1   9   5      160.73      162.42      8.10 o 
   2   9   5        0.66        2.30      5.37 o 
   3   9   5        1.58        3.88      5.30 o 
  -4  10   5        0.83        0.44      8.50 o 
  -3  10   5        0.34        5.54      7.67 o 
  -2  10   5        0.01        2.33      6.20 o 
  -1  10   5       53.86       60.62      7.36 o 
   0  10   5       78.44       77.90     13.17 o 
   1  10   5       22.90       27.85      5.73 o 
   2  10   5        9.49        0.74      5.57 o 
   3  10   5        0.10        0.22      4.70 o 
  -3  11   5       72.53       90.27      9.84 o 
  -2  11   5       37.37       42.52      7.48 o 
  -1  11   5      425.76      393.73     12.89 o 
   0  11   5       53.84       48.08      8.58 o 
   1  11   5       50.58       47.02      7.21 o 
   2  11   5       64.67       73.84      7.57 o 
   3  11   5        0.21        5.74      5.74 o 
  -3  12   5        8.71        8.48      8.48 o 
  -2  12   5        6.66        1.98      6.34 o 
  -1  12   5        8.84        9.59      2.96 o 
   0  12   5       39.18       34.08      6.63 o 
   1  12   5       11.61       11.32      5.28 o 
   2  12   5        3.38        5.62      5.27 o 
  -2  13   5       65.86       67.20      9.05 o 
  -1  13   5        0.22        3.27      5.47 o 
   0  13   5       78.20       87.64      5.92 o 
   1  13   5        0.04        4.88      5.64 o 
   2  13   5        5.28        3.76      5.81 o 
  -2  14   5        0.01        7.31      7.31 o 
  -1  14   5       15.88       11.54      6.85 o 
   0  14   5        0.89        2.22      4.54 o 
   1  14   5       26.89       40.01      7.05 o 
  -1  15   5        0.24        3.16      6.32 o 
   0  15   5       42.19       66.39     11.75 o 
   1  15   5        3.91       13.04      6.88 o 
  -4   0   6       20.19       31.10      8.05 o 
  -2   0   6     2501.62     3003.12     25.10 o 
   0   0   6        2.47        1.76      2.98 o 
   2   0   6      322.45      328.15      9.15 o 
   4   0   6        0.28        4.56      4.56 o 
  -5   1   6        1.43       10.39      8.49 o 
  -4   1   6        0.84        6.06      7.07 o 
  -3   1   6        3.59        8.33      6.02 o 
  -2   1   6     2571.05     2707.25     23.67 o 
  -1   1   6      275.80      306.92      7.03 o 
   0   1   6       14.99       16.04      2.16 o 
   1   1   6       37.92       34.51      4.71 o 
   2   1   6        0.01        3.51      3.51 o 
   3   1   6        0.50        3.65      3.65 o 
   4   1   6        3.39        2.33      4.13 o 
  -5   2   6        0.13        0.42      7.67 o 
  -4   2   6        3.36        4.61      7.38 o 
  -3   2   6        6.07        6.19      5.31 o 
  -2   2   6        1.16        5.97      4.39 o 
  -1   2   6      104.29       99.80      5.09 o 
   0   2   6      401.75      439.84     71.62 o 
   1   2   6      637.61      720.37     12.38 o 
   2   2   6      132.04      135.71      7.05 o 
   3   2   6      151.58      132.37      7.74 o 
   4   2   6        0.74        4.91      3.69 o 
  -5   3   6        1.28        3.69      7.36 o 
  -4   3   6        0.04        1.71      6.42 o 
  -3   3   6        6.49        7.09      5.01 o 
  -2   3   6        6.72        2.69      3.83 o 
  -1   3   6      542.60      552.79     10.95 o 
   0   3   6      173.47      178.44     37.62 o 
   1   3   6      100.09       98.15      5.94 o 
   2   3   6        3.16        1.96      4.33 o 
   3   3   6        5.55        0.65      5.24 o 
   4   3   6        1.14        1.75      4.01 o 
  -5   4   6        0.02        8.19      8.19 o 
  -4   4   6       19.63       23.85      7.40 o 
  -3   4   6        8.31        9.13      5.15 o 
  -2   4   6        0.02        3.69      3.69 o 
  -1   4   6      313.71      372.67      8.20 o 
   0   4   6      187.58      196.05     33.82 o 
   1   4   6        6.78       11.97      3.84 o 
   2   4   6      115.68      105.44      7.35 o 
   3   4   6      120.94      113.78      7.98 o 
   4   4   6        2.46        3.17      4.23 o 
  -4   5   6        8.26        0.40      6.52 o 
  -3   5   6      148.03      137.23      8.87 o 
  -2   5   6       10.81        2.50      4.63 o 
  -1   5   6       14.62       11.53      2.96 o 
   0   5   6      448.14      440.61     73.52 o 
   1   5   6      360.63      389.41     10.98 o 
   2   5   6       85.54       74.73      7.47 o 
   3   5   6        8.58       12.63      5.42 o 
   4   5   6        4.62        1.39      4.72 o 
  -4   6   6        0.64        3.71      6.19 o 
  -3   6   6       54.97       57.42      6.89 o 
  -2   6   6      243.05      243.02      9.11 o 
  -1   6   6      191.97      177.71      7.11 o 
   0   6   6       13.70       28.02     14.13 o 
   1   6   6        0.98        1.24      4.95 o 
   2   6   6       41.52       45.79      6.60 o 
   3   6   6        5.37        0.36      5.50 o 
   4   6   6        0.18        0.57      4.87 o 
  -4   7   6        1.19        4.63      6.32 o 
  -3   7   6        6.68       10.43      5.41 o 
  -2   7   6        6.01        6.64      3.84 o 
  -1   7   6      840.54      841.12     13.45 o 
   0   7   6       10.66        8.78      2.53 o 
   1   7   6      316.35      335.49     11.20 o 
   2   7   6      346.26      350.02     12.48 o 
   3   7   6       12.08        6.53      6.53 o 
   4   7   6        0.44        0.00      4.59 o 
  -4   8   6        6.05        8.17      8.17 o 
  -3   8   6        3.67        1.18      5.91 o 
  -2   8   6       11.17        5.65      4.94 o 
  -1   8   6        5.06        2.56      4.17 o 
   0   8   6       10.37       10.22      3.19 o 
   1   8   6      123.96      116.36      8.15 o 
   2   8   6        2.19        3.11      5.44 o 
   3   8   6        6.54        7.05      5.64 o 
  -4   9   6        0.06        2.61      7.42 o 
  -3   9   6        0.03       10.45      6.83 o 
  -2   9   6        6.03        1.79      5.40 o 
  -1   9   6      353.82      352.50     10.70 o 
   0   9   6        0.46       10.80     13.30 o 
   1   9   6       74.67       69.12      6.42 o 
   2   9   6      109.75       99.45      8.60 o 
   3   9   6       15.99       26.31      6.41 o 
  -3  10   6       12.22        9.81      7.35 o 
  -2  10   6       57.00       59.04      7.70 o 
  -1  10   6      160.82      169.18      8.90 o 
   0  10   6        1.12        2.01      3.30 o 
   1  10   6       13.38       11.10      5.17 o 
   2  10   6       38.94       34.12      6.46 o 
   3  10   6        0.53        7.69      5.12 o 
  -3  11   6       25.86       35.07      8.66 o 
  -2  11   6       17.87        4.11      7.08 o 
  -1  11   6        2.82        6.04      5.04 o 
   0  11   6        9.53       12.55      6.15 o 
   1  11   6       89.71       95.07      8.01 o 
   2  11   6        0.66        3.11      5.19 o 
   3  11   6        2.36        6.96      4.84 o 
  -3  12   6        7.15       13.59      8.24 o 
  -2  12   6        4.37        6.40      6.40 o 
  -1  12   6       15.74       17.01      5.10 o 
   0  12   6        6.54       13.50      4.02 o 
   1  12   6        1.58        2.88      5.40 o 
   2  12   6        4.71        2.00      5.35 o 
  -2  13   6        0.03       10.13      6.01 o 
  -1  13   6        6.12       15.39      5.13 o 
   0  13   6        2.33        2.68      4.05 o 
   1  13   6       10.70        9.95      6.40 o 
   2  13   6        5.34        0.00      6.14 o 
  -2  14   6        0.02        3.32      6.28 o 
  -1  14   6        0.57        3.40      5.77 o 
   0  14   6        0.10        1.74      4.51 o 
   1  14   6        0.44        6.64      6.64 o 
   0  15   6       21.97       25.20      7.73 o 
  -5   0   7       10.10       27.87     10.81 o 
  -3   0   7      951.84      920.00     18.71 o 
  -1   0   7      571.30      654.78     10.56 o 
   1   0   7      628.41      652.96     11.65 o 
   3   0   7        9.67       13.96      4.22 o 
  -5   1   7        0.25       14.06      9.37 o 
  -4   1   7        0.19        7.22      7.76 o 
  -3   1   7      192.72      182.06     10.63 o 
  -2   1   7      295.23      277.43     10.49 o 
  -1   1   7      275.90      321.53      7.96 o 
   0   1   7     1190.01     1177.22     64.34 o 
   1   1   7      179.20      173.00      7.86 o 
   2   1   7      108.90      109.60      6.45 o 
   3   1   7       29.84       35.93      4.75 o 
   4   1   7        0.97        1.78      3.82 o 
  -5   2   7        0.58        3.74      9.36 o 
  -4   2   7        0.72        7.76      7.76 o 
  -3   2   7        1.02        2.25      6.29 o 
  -2   2   7        6.77        5.21      4.81 o 
  -1   2   7      286.56      281.02      8.73 o 
   0   2   7       61.97       67.25      9.90 o 
   1   2   7      198.29      196.49      7.49 o 
   2   2   7       58.44       60.38      5.65 o 
   3   2   7       57.14       49.18      6.22 o 
   4   2   7        1.13        1.10      0.32 o 
  -4   3   7        4.15        7.19      7.19 o 
  -3   3   7        9.63        9.42      5.57 o 
  -2   3   7       22.51       15.57      4.29 o 
  -1   3   7       93.12       99.28      5.72 o 
   0   3   7      140.63      117.23     10.94 o 
   1   3   7      469.61      506.70     11.46 o 
   2   3   7      351.70      376.18     11.18 o 
   3   3   7        2.14        0.00      4.64 o 
   4   3   7        2.80        2.93      0.85 o 
  -4   4   7        0.55        5.50      6.36 o 
  -3   4   7        0.29        2.43      5.68 o 
  -2   4   7        8.10        4.86      4.86 o 
  -1   4   7     1399.74     1364.85     18.37 o 
   0   4   7        9.99        8.47      2.56 o 
   1   4   7        7.82       14.16      4.58 o 
   2   4   7      168.77      184.20      9.74 o 
   3   4   7        0.01        2.60      4.89 o 
   4   4   7        0.42        0.25      3.94 o 
  -4   5   7       14.57       11.44      6.94 o 
  -3   5   7       24.98       25.27      6.22 o 
  -2   5   7      124.64      116.79      6.83 o 
  -1   5   7       47.52       49.17      5.35 o 
   0   5   7       95.78       76.57     10.63 o 
   1   5   7       32.79       40.28      5.81 o 
   2   5   7       46.17       44.21      6.77 o 
   3   5   7        7.29        7.45      5.08 o 
   4   5   7        0.06        4.37      4.37 o 
  -4   6   7        1.81        7.25      6.05 o 
  -3   6   7       84.79       84.80      7.95 o 
  -2   6   7        1.24        1.74      4.18 o 
  -1   6   7        4.92        8.43      3.57 o 
   0   6   7        3.69        2.14      2.55 o 
   1   6   7      372.64      398.92     12.22 o 
   2   6   7        0.18       10.36      5.17 o 
   3   6   7        9.14       10.35      5.52 o 
  -4   7   7       16.63       27.15      7.29 o 
  -3   7   7        0.92        1.87      5.64 o 
  -2   7   7       21.82       24.96      5.13 o 
  -1   7   7        0.24        0.63      4.11 o 
   0   7   7        0.66        0.97      2.72 o 
   1   7   7       12.27        0.79      6.34 o 
   2   7   7       52.17       61.36      7.43 o 
   3   7   7        0.79        3.08      5.83 o 
  -4   8   7        0.59        2.45      7.38 o 
  -3   8   7        8.96       19.98      6.03 o 
  -2   8   7        7.85       11.23      4.42 o 
  -1   8   7       91.82       83.01      5.93 o 
   0   8   7        1.01        2.89      2.89 o 
   1   8   7       73.26       62.40      6.89 o 
   2   8   7        1.79        6.05      5.68 o 
   3   8   7        5.29        1.67      6.01 o 
  -4   9   7        2.50       11.66      7.91 o 
  -3   9   7        1.39        0.76      6.11 o 
  -2   9   7       22.14       23.28      6.16 o 
  -1   9   7        0.05        5.60      5.60 o 
   0   9   7        3.35        4.73      3.04 o 
   1   9   7        0.52        2.59      5.56 o 
   2   9   7        6.45        5.45      6.17 o 
   3   9   7        0.51        1.28      5.44 o 
  -3  10   7       42.11       59.58      7.74 o 
  -2  10   7        1.18        4.16      5.54 o 
  -1  10   7      142.77      158.30      8.44 o 
   0  10   7       21.83       25.32      3.94 o 
   1  10   7       82.99       72.29      7.19 o 
   2  10   7        0.44        5.55      5.55 o 
   3  10   7        0.91        0.92      4.55 o 
  -3  11   7        1.13        0.00      6.64 o 
  -2  11   7       45.46       47.67      7.71 o 
  -1  11   7        6.72        6.32      5.06 o 
   0  11   7       40.31       36.45      4.34 o 
   1  11   7        0.43        2.81      5.62 o 
   2  11   7        0.04        1.66      5.64 o 
  -3  12   7        3.22        0.78      6.64 o 
  -2  12   7        0.48        3.18      5.66 o 
  -1  12   7        3.59        6.38      5.41 o 
   0  12   7        0.77        1.54      4.01 o 
   1  12   7        0.03        0.00      5.49 o 
   2  12   7        3.33       11.44      5.40 o 
  -2  13   7        2.30        2.12      6.00 o 
  -1  13   7        0.00        6.08      4.80 o 
   0  13   7        0.02        0.84      4.02 o 
   1  13   7        8.66        3.03      5.38 o 
  -1  14   7       14.15       14.61      6.67 o 
   0  14   7        3.26        2.83      4.36 o 
  -4   0   8        3.03        8.16      8.16 o 
  -2   0   8       31.63       31.69      5.34 o 
   0   0   8     1033.65     1085.61     89.08 o 
   2   0   8        8.78       16.67      4.08 o 
   4   0   8        0.00        4.49      5.38 o 
  -4   1   8        6.08        1.55      8.21 o 
  -3   1   8       35.65       45.85      8.17 o 
  -2   1   8       11.25        7.10      5.13 o 
  -1   1   8       52.44       60.93      5.29 o 
   0   1   8       68.26       75.19      3.77 o 
   1   1   8       41.73       40.13      4.65 o 
   2   1   8       17.42        8.86      3.94 o 
   3   1   8        0.63        0.88      3.77 o 
   4   1   8        0.31        3.03      4.53 o 
  -4   2   8        1.76        2.96      7.40 o 
  -3   2   8       13.24       14.40      6.75 o 
  -2   2   8       47.56       48.99      5.98 o 
  -1   2   8       57.72       62.94      6.09 o 
   0   2   8       15.49       24.61      6.16 o 
   1   2   8       79.41       85.38      5.99 o 
   2   2   8       15.86       14.81      3.72 o 
   3   2   8        1.11        1.42      4.55 o 
   4   2   8        2.44        3.47      3.70 o 
  -4   3   8        1.58        0.00      7.86 o 
  -3   3   8       10.44        8.67      6.51 o 
  -2   3   8        4.72        5.08      4.31 o 
  -1   3   8        0.98        2.86      4.64 o 
   0   3   8      100.43       81.91      9.54 o 
   1   3   8        8.28        7.04      5.08 o 
   2   3   8        0.30        3.17      5.29 o 
   3   3   8       35.15       33.58      4.97 o 
   4   3   8        0.03        0.45      4.07 o 
  -4   4   8        1.56        3.89      6.94 o 
  -3   4   8        1.00        1.24      6.19 o 
  -2   4   8       17.77       10.98      4.92 o 
  -1   4   8      231.20      251.13      8.74 o 
   0   4   8      269.54      259.79     53.15 o 
   1   4   8       45.06       45.78      6.03 o 
   2   4   8      476.99      535.50     14.37 o 
   3   4   8        2.87        0.31      5.18 o 
  -4   5   8        4.96        6.57      6.99 o 
  -3   5   8        3.90        6.28      5.89 o 
  -2   5   8       19.19       16.34      5.07 o 
  -1   5   8       50.90       53.14      5.42 o 
   0   5   8       28.61       22.53      3.32 o 
   1   5   8       38.98       30.72      6.07 o 
   2   5   8        2.38        4.17      5.69 o 
   3   5   8        9.42        9.83      2.96 o 
  -4   6   8        0.00        0.51      6.76 o 
  -3   6   8        4.34        4.90      5.66 o 
  -2   6   8      136.92      125.62      8.03 o 
  -1   6   8       15.12       15.99      4.25 o 
   0   6   8      348.23      335.75     64.51 o 
   1   6   8       13.90        7.18      6.00 o 
   2   6   8        0.22        2.67      5.33 o 
   3   6   8        0.28        5.79      4.84 o 
  -4   7   8        1.36        2.75      7.45 o 
  -3   7   8       14.73        8.82      6.25 o 
  -2   7   8       18.84       20.63      4.73 o 
  -1   7   8        3.46        0.95      4.10 o 
   0   7   8        6.84        3.19      4.80 o 
   1   7   8      152.48      142.53      8.96 o 
   2   7   8       53.78       57.86      7.14 o 
   3   7   8        2.34        0.32      4.83 o 
  -4   8   8        0.58        0.78      7.04 o 
  -3   8   8        1.58        4.36      6.18 o 
  -2   8   8       13.46       16.26      5.31 o 
  -1   8   8        0.30        1.84      4.31 o 
   0   8   8      113.72      115.80     21.82 o 
   1   8   8        7.29        3.02      5.66 o 
   2   8   8        2.14        6.56      6.20 o 
   3   8   8        0.00        1.57      5.33 o 
  -3   9   8        1.78        2.54      6.17 o 
  -2   9   8        6.68        7.59      1.97 o 
  -1   9   8        5.21        0.31      4.54 o 
   0   9   8       10.14        4.16      3.44 o 
   1   9   8        4.17        3.26      5.45 o 
   2   9   8        0.10        1.40      5.60 o 
   3   9   8        4.17        9.64      5.11 o 
  -3  10   8        1.50        1.09      6.94 o 
  -2  10   8       81.85       73.67      8.54 o 
  -1  10   8       21.02       19.52      5.10 o 
   0  10   8       24.12       24.18      3.76 o 
   1  10   8        0.02        0.34      5.60 o 
   2  10   8        0.78        0.00      5.34 o 
  -3  11   8        0.57        0.47      6.23 o 
  -2  11   8       73.63       67.00      8.25 o 
  -1  11   8        1.91        6.30      4.50 o 
   0  11   8       11.59       10.06      6.11 o 
   1  11   8       21.57       18.60      6.09 o 
   2  11   8        0.22        4.76      5.07 o 
  -2  12   8        0.07        3.30      5.63 o 
  -1  12   8       10.85       12.29      5.09 o 
   0  12   8       11.97       17.47      3.77 o 
   1  12   8        2.95        3.60      0.99 o 
  -1  13   8       21.38       19.14      5.98 o 
   0  13   8        0.00        2.16      3.74 o 
   1  13   8        0.23        0.63      5.41 o 
  -3   0   9        3.46        2.49      0.72 o 
  -1   0   9       30.82       29.63      4.33 o 
   1   0   9       52.62       45.34      5.15 o 
   3   0   9        8.04       18.24      5.44 o 
  -4   1   9        3.54        8.97      9.48 o 
  -3   1   9      358.62      334.02     14.08 o 
  -2   1   9       51.16       57.50      6.14 o 
  -1   1   9        4.82        5.80      4.10 o 
   0   1   9       11.21        5.93      2.95 o 
   1   1   9       45.36       42.51      5.14 o 
   2   1   9       14.91       20.04      4.45 o 
   3   1   9        4.32        4.56      4.56 o 
  -4   2   9        0.81       15.17      7.83 o 
  -3   2   9        0.99        1.33      7.09 o 
  -2   2   9        5.15        8.21      5.08 o 
  -1   2   9       20.99       17.49      4.54 o 
   0   2   9      110.13      110.27     19.45 o 
   1   2   9      157.40      160.20      7.81 o 
   2   2   9      119.88      129.86      7.70 o 
   3   2   9        0.31        2.19      4.39 o 
  -4   3   9        1.14        7.92      7.46 o 
  -3   3   9        3.24        6.06      6.06 o 
  -2   3   9      107.88      126.90      8.18 o 
  -1   3   9        0.85        3.88      3.88 o 
   0   3   9       97.84       91.16     15.50 o 
   1   3   9      123.46      123.47      7.78 o 
   2   3   9       59.39       58.22      6.65 o 
   3   3   9        0.14        1.66      4.14 o 
  -4   4   9        4.26       18.40      7.44 o 
  -3   4   9        5.79        0.41      6.64 o 
  -2   4   9       46.10       42.89      6.83 o 
  -1   4   9        0.00        0.34      3.84 o 
   0   4   9       15.46       13.69      5.94 o 
   1   4   9        0.03        5.36      5.36 o 
   2   4   9       58.11       63.75      6.93 o 
   3   4   9        0.75        1.13      4.55 o 
  -4   5   9        5.80        6.02      1.59 o 
  -3   5   9        3.53        3.55      6.32 o 
  -2   5   9       21.09       23.02      5.49 o 
  -1   5   9       58.94       57.16      5.45 o 
   0   5   9       63.35       73.77     22.66 o 
   1   5   9      135.38      134.09      8.95 o 
   2   5   9        3.48        1.43      4.99 o 
   3   5   9        7.58        0.88      4.39 o 
  -4   6   9        9.46       22.41      7.47 o 
  -3   6   9       19.20       18.80      6.40 o 
  -2   6   9      100.81      100.84      7.70 o 
  -1   6   9        0.47        4.27      4.27 o 
   0   6   9        5.02        6.60      3.45 o 
   1   6   9       52.68       46.44      6.97 o 
   2   6   9        6.29        7.21      5.76 o 
   3   6   9        0.35        0.59      5.07 o 
  -4   7   9        3.07        4.57      7.62 o 
  -3   7   9        0.11        1.45      5.43 o 
  -2   7   9       75.34       73.04      7.07 o 
  -1   7   9        9.47        4.42      4.42 o 
   0   7   9       58.40       58.92      9.08 o 
   1   7   9      110.05      126.30      8.73 o 
   2   7   9        6.90        2.14      6.07 o 
   3   7   9        0.18        8.34      4.77 o 
  -3   8   9        1.51        8.11      5.99 o 
  -2   8   9        2.55        1.30      5.22 o 
  -1   8   9        6.28        7.65      4.59 o 
   0   8   9       72.76       64.33      4.63 o 
   1   8   9       23.94       12.13      6.25 o 
   2   8   9        6.38        5.22      5.57 o 
  -3   9   9        0.06        5.56      6.60 o 
  -2   9   9       32.82       34.45      6.39 o 
  -1   9   9        0.00        4.46      4.16 o 
   0   9   9       22.87       28.23      5.26 o 
   1   9   9       26.34       14.51      6.72 o 
   2   9   9       14.32        7.02      6.35 o 
  -3  10   9        7.31        2.76      6.90 o 
  -2  10   9       61.80       54.78      7.56 o 
  -1  10   9        1.57        1.74      4.38 o 
   0  10   9       12.00       15.92      3.52 o 
   1  10   9       57.87       52.96      7.81 o 
   2  10   9        2.39        2.54      5.72 o 
  -2  11   9        9.19       14.68      5.62 o 
  -1  11   9        3.84        2.01      4.88 o 
   0  11   9       35.97       34.56      4.79 o 
   1  11   9        0.11        1.95      5.21 o 
  -2  12   9        0.34        1.24      5.90 o 
  -1  12   9        5.85       11.93      5.11 o 
   0  12   9        4.39        6.49      3.75 o 
   1  12   9       10.81       15.66      5.95 o 
  -1  13   9        0.93        3.66      4.78 o 
   0  13   9        5.06        3.71      8.52 o 
  -4   0  10      181.11      147.29     12.85 o 
  -2   0  10       89.49       84.89      7.16 o 
   0   0  10       36.42       52.59     11.71 o 
   2   0  10        0.08        4.30      4.30 o 
  -4   1  10        1.69       15.71      8.56 o 
  -3   1  10       32.46       24.90      8.02 o 
  -2   1  10       11.88        7.76      5.17 o 
  -1   1  10      255.78      257.39      9.23 o 
   0   1  10       25.82       18.92      3.26 o 
   1   1  10       61.41       59.41      5.90 o 
   2   1  10       40.04       34.91      5.87 o 
   3   1  10        0.52        1.40      3.93 o 
  -4   2  10       15.52       10.46      9.04 o 
  -3   2  10        8.14        6.44      7.73 o 
  -2   2  10       11.57       14.78      5.69 o 
  -1   2  10       30.93       39.92      5.41 o 
   0   2  10       57.66       59.15     10.26 o 
   1   2  10       54.63       63.86      6.40 o 
   2   2  10        6.62       10.40      4.90 o 
   3   2  10        1.90        2.91      0.72 o 
  -4   3  10        1.54        2.30      8.74 o 
  -3   3  10        4.68       17.44      6.81 o 
  -2   3  10       11.19       20.22      5.73 o 
  -1   3  10       30.76       29.25      5.51 o 
   0   3  10       33.43       26.86      3.41 o 
   1   3  10      151.98      158.95      9.09 o 
   2   3  10       11.96       12.21      5.02 o 
   3   3  10        5.64       11.50      4.18 o 
  -4   4  10        0.04        8.29      8.29 o 
  -3   4  10        1.51        1.65      6.18 o 
  -2   4  10      109.17      127.78      9.03 o 
  -1   4  10        5.24        2.75      4.81 o 
   0   4  10        0.06        3.25      3.25 o 
   1   4  10      212.49      216.20     10.48 o 
   2   4  10        1.75        2.27      4.86 o 
   3   4  10        1.52        4.50      4.50 o 
  -4   5  10        0.95        4.51      7.38 o 
  -3   5  10        7.66        7.86      6.29 o 
  -2   5  10        6.76       11.66      5.82 o 
  -1   5  10       46.58       46.29      6.08 o 
   0   5  10       25.68       25.98      4.16 o 
   1   5  10        0.06        5.90      5.90 o 
   2   5  10       10.78       14.98      5.32 o 
   3   5  10        1.05        4.86      5.13 o 
  -3   6  10        1.43        6.72      6.72 o 
  -2   6  10        7.44        0.34      5.59 o 
  -1   6  10        3.69       12.46      4.26 o 
   0   6  10       42.84       48.34      4.33 o 
   1   6  10        2.73        0.74      5.55 o 
   2   6  10        0.02        9.10      5.06 o 
   3   6  10        0.03        4.93      4.93 o 
  -3   7  10       18.45       19.43      5.16 o 
  -2   7  10        0.05        5.35      5.69 o 
  -1   7  10       30.36       37.88      5.37 o 
   0   7  10       62.20       50.83     10.86 o 
   1   7  10       32.18       32.79      6.55 o 
   2   7  10        0.03        2.35      5.36 o 
  -3   8  10        1.30        2.40      5.83 o 
  -2   8  10        3.70        5.78      5.78 o 
  -1   8  10        0.00        1.21      4.55 o 
   0   8  10       71.26       65.90     10.81 o 
   1   8  10        3.32        2.12      5.67 o 
   2   8  10        8.78       11.12      5.88 o 
  -3   9  10       12.32       16.36      6.35 o 
  -2   9  10        0.60        9.64      4.98 o 
  -1   9  10       16.45       22.55      4.69 o 
   0   9  10       23.50       24.96      4.06 o 
   1   9  10        8.49        2.04      6.48 o 
   2   9  10        0.12        0.62      5.67 o 
  -2  10  10       17.82       20.01      6.37 o 
  -1  10  10        5.07        5.68      4.54 o 
   0  10  10       14.98        7.50      3.94 o 
   1  10  10        0.28        9.47      5.55 o 
  -2  11  10        4.08        8.92      5.35 o 
  -1  11  10        9.88        6.37      5.26 o 
   0  11  10        4.15        3.44      3.64 o 
   1  11  10        0.17        6.24      6.24 o 
  -1  12  10        1.12        0.27      4.88 o 
   0  12  10        0.44        6.79      3.56 o 
  -3   0  11       16.12       15.94      4.61 o 
  -1   0  11      196.66      205.63      8.86 o 
   1   0  11        8.93        5.53      4.89 o 
   3   0  11        0.04        3.50      5.72 o 
  -4   1  11        0.00       16.57      8.51 o 
  -3   1  11        0.57        1.20      6.82 o 
  -2   1  11        5.27        9.21      5.32 o 
  -1   1  11        1.32        0.32      4.44 o 
   0   1  11       43.27       32.36      6.22 o 
   1   1  11       11.53       15.41      4.09 o 
   2   1  11        0.39        0.00      4.51 o 
   3   1  11        0.17        0.55      4.43 o 
  -4   2  11        2.52        5.44      8.61 o 
  -3   2  11        2.85       10.68      6.57 o 
  -2   2  11       17.07        8.38      6.19 o 
  -1   2  11       20.61       23.39      4.88 o 
   0   2  11        6.73        0.51      3.29 o 
   1   2  11        1.36        5.08      5.08 o 
   2   2  11        0.92        2.63      4.68 o 
   3   2  11        0.68        4.35      4.35 o 
  -3   3  11        0.03        3.70      6.57 o 
  -2   3  11        4.92        1.10      6.27 o 
  -1   3  11        0.18        1.66      4.64 o 
   0   3  11       44.08       42.55      4.04 o 
   1   3  11       36.17       29.13      6.54 o 
   2   3  11       36.33       37.67      5.60 o 
   3   3  11        0.17        0.49      4.21 o 
  -3   4  11        2.36        7.64      6.42 o 
  -2   4  11       12.97        8.80      5.86 o 
  -1   4  11       98.84       96.79      7.34 o 
   0   4  11       19.54       13.00      9.91 o 
   1   4  11      131.55      122.34      8.78 o 
   2   4  11        3.41        3.44      0.99 o 
  -3   5  11        0.36        6.95      6.95 o 
  -2   5  11       16.59       20.02      5.73 o 
  -1   5  11        1.60        1.73      0.42 o 
   0   5  11       17.42       20.36      4.42 o 
   1   5  11       21.33       15.89      5.87 o 
   2   5  11        7.15        3.07      5.84 o 
  -3   6  11       20.53       12.86      6.61 o 
  -2   6  11        0.04        0.34      5.17 o 
  -1   6  11       82.21       89.33      7.09 o 
   0   6  11        1.90        1.99      3.74 o 
   1   6  11        7.11       11.13      5.57 o 
   2   6  11        0.18        4.67      4.98 o 
  -3   7  11        0.00        9.43      6.29 o 
  -2   7  11        6.24        5.28      5.61 o 
  -1   7  11        4.13       12.77      4.67 o 
   0   7  11       70.12       65.36     15.63 o 
   1   7  11       18.14       30.31      6.20 o 
   2   7  11        3.70        2.17      5.26 o 
  -3   8  11        0.10        9.35      5.68 o 
  -2   8  11        0.00        2.52      5.36 o 
  -1   8  11       10.08       11.67      5.69 o 
   0   8  11        0.24        3.68      3.68 o 
   1   8  11        0.06        1.68      5.72 o 
   2   8  11        0.32        0.31      5.15 o 
  -2   9  11        1.49        2.12      5.45 o 
  -1   9  11        5.33        9.48      5.16 o 
   0   9  11        3.48        4.73      3.65 o 
   1   9  11        1.17        7.78      5.83 o 
  -2  10  11        2.59        0.58      5.26 o 
  -1  10  11       10.10       11.88      4.98 o 
   0  10  11        0.81        3.87      3.52 o 
   1  10  11        1.56        4.03      5.89 o 
  -1  11  11        0.86        0.80      4.53 o 
   0  11  11        0.91        2.80      4.40 o 
  -2   0  12        7.58        4.03      5.71 o 
   0   0  12        1.34        3.53      3.54 o 
   2   0  12       13.47       17.47      5.82 o 
  -3   1  12        2.54       14.77      6.06 o 
  -2   1  12        2.88        4.74      5.08 o 
  -1   1  12        0.29        2.15      4.28 o 
   0   1  12       26.20       20.70      3.63 o 
   1   1  12       20.77       11.15      4.83 o 
   2   1  12        0.03        2.35      4.39 o 
  -3   2  12        0.63        4.27      6.59 o 
  -2   2  12       12.95        5.54      5.54 o 
  -1   2  12        9.34        4.03      5.27 o 
   0   2  12       16.66       10.32      3.65 o 
   1   2  12       22.79       24.87      5.39 o 
   2   2  12        0.25        5.03      4.47 o 
  -3   3  12        6.28        0.38      7.42 o 
  -2   3  12       11.39       16.87      5.27 o 
  -1   3  12       23.84       24.65      5.69 o 
   0   3  12       98.06       84.91     18.85 o 
   1   3  12       67.59       63.13      6.71 o 
   2   3  12        0.24        1.66      4.97 o 
  -3   4  12        9.27        5.39      7.32 o 
  -2   4  12        9.56       10.19      5.63 o 
  -1   4  12        0.00        3.19      4.79 o 
   0   4  12       47.66       45.60      6.54 o 
   1   4  12        9.16        5.02      6.27 o 
   2   4  12        0.02        3.34      4.73 o 
  -3   5  12        5.12       15.27      6.70 o 
  -2   5  12        4.17        1.03      5.18 o 
  -1   5  12        1.18        0.96      5.08 o 
   0   5  12       40.50       31.83      9.30 o 
   1   5  12        0.01        4.80      5.11 o 
   2   5  12        1.65        5.07      5.07 o 
  -3   6  12       17.74       18.52      7.48 o 
  -2   6  12        1.38        7.36      5.36 o 
  -1   6  12        7.67       15.60      5.62 o 
   0   6  12       14.88       11.28      3.70 o 
   1   6  12        1.23        5.48      5.48 o 
  -2   7  12        1.70        0.64      5.77 o 
  -1   7  12        0.06        6.05      4.84 o 
   0   7  12        7.91        7.78      3.94 o 
   1   7  12        0.16        2.25      5.44 o 
  -2   8  12        2.98        1.23      5.52 o 
  -1   8  12       14.73       17.45      5.53 o 
   0   8  12       12.06        7.70      3.63 o 
   1   8  12        2.27        0.00      5.64 o 
  -1   9  12        1.10        3.90      5.02 o 
   0   9  12        1.08        2.07      3.69 o 
  -3   0  13        6.28        5.62      6.32 o 
  -1   0  13        0.40        8.15      4.83 o 
   1   0  13        0.37        0.09      4.33 o 
  -3   1  13        0.06        5.34      6.40 o 
  -2   1  13       24.25       24.21      5.80 o 
  -1   1  13        0.77        4.71      4.71 o 
   0   1  13        9.91        9.72      3.16 o 
   1   1  13        9.16        9.25      4.92 o 
   2   1  13        0.02        4.86      4.86 o 
  -3   2  13        0.78        6.89      6.89 o 
  -2   2  13        7.82        2.30      5.88 o 
  -1   2  13        0.02        4.13      4.72 o 
   0   2  13       36.68       31.54      4.04 o 
   1   2  13        2.41        4.80      4.80 o 
  -3   3  13        1.39        6.21      6.21 o 
  -2   3  13        1.36        2.65      5.30 o 
  -1   3  13        2.30        4.78      4.78 o 
   0   3  13       12.94        9.60      4.81 o 
   1   3  13        4.15        1.13      5.39 o 
  -2   4  13        0.13        2.33      5.65 o 
  -1   4  13        0.38        8.43      4.82 o 
   0   4  13       75.60       63.39      6.69 o 
   1   4  13        1.97        2.02      4.90 o 
  -2   5  13        3.78        5.24      5.89 o 
  -1   5  13        2.11        8.43      5.11 o 
   0   5  13        4.08        6.04      5.19 o 
   1   5  13        1.25        2.05      4.97 o 
  -2   6  13        0.00        0.63      5.74 o 
  -1   6  13        0.13        3.26      5.33 o 
   0   6  13        1.88        1.07      3.67 o 
   1   6  13        1.86        2.06      4.71 o 
  -1   7  13       39.75       41.51      6.63 o 
   0   7  13        5.36        7.70      3.50 o 
  -1   8  13       11.79       11.12      5.83 o 
   0   8  13        2.21        2.15      4.84 o 
  -2   0  14       11.44       13.49      6.58 o 
   0   0  14       10.69       13.42      3.49 o 
  -2   1  14        3.90        5.83      5.83 o 
  -1   1  14        5.97        2.54      5.08 o 
   0   1  14        0.83        3.47      3.47 o 
   1   1  14        0.83        2.49      4.71 o 
  -2   2  14        4.06        2.45      5.52 o 
  -1   2  14        0.03        5.31      5.31 o 
   0   2  14        0.13        0.13      3.47 o 
   1   2  14        2.55        1.60      4.78 o 
  -2   3  14        1.84        5.87      5.87 o 
  -1   3  14       30.61       31.91      6.16 o 
   0   3  14       18.03       12.73      4.62 o 
  -2   4  14       10.77        2.47      5.87 o 
  -1   4  14        0.41        7.87      5.06 o 
   0   4  14        6.70        2.07      3.66 o 
  -1   5  14        4.87        4.76      5.33 o 
   0   5  14        8.29        6.29      3.39 o 
                                                 
